# Supplementary material for: Minimal Residual Disease Detected by the 7NB-mRNAs ddPCR Assay Is Associated with Disease Progression in High-Risk Neuroblastoma Patients: A Prospective Multicenter Observational Study in Japan
Source: Biology (Basel). 2023 Oct 20;12(10):1350. doi: 10.3390/biology12101350 (PMC10604505; doi:10.3390/biology12101350)
Supplement: Supplementary file 1 [file biology-12-01350-s001.zip]

Archive with 1 entries (1 files):
- biology-2557959-supplementary.pdf
